# Supplementary material for: Macrophage-enriched Sectm1a promotes efficient efferocytosis to attenuate ischemia/reperfusion-induced cardiac injury
Source: JCI Insight. 2024 Mar 8;9(5):e173832. doi: 10.1172/jci.insight.173832 (PMC10972593; doi:10.1172/jci.insight.173832)
Supplement: Supporting data values [file jciinsight-9-173832-s080.xlsx]

## Sheet: Fig. 1
Fig. 1E
Number	MФ	EC	FB	CM
1	16.9973	1.09504	0.747839	1.15986
2	15.1657	1.64126	1.1261	1.24002
3	15.9868	1.61016	1.25592	0.636207
4	31.3037	1.11958	2.15256	1.09287
Fig. 1F
Number (n)	Sham	D1 after cardiac I/R	D4 after cardiac I/R	D7 after cardiac I/R
1	0.821898	0.564403	1.42831	2.067
2	1.23884	0.391174	1.77676	2.825
3	0.982126	0.513976	1.68655	3.368
4		0.752151	1.5364
5		0.403599	2.03228
Fig. 1G
Number (n)	Sham	D1 after cardiac I/R	D7 after cardiac I/R
1	0.546994	0.0907683	0.674386
2	0.444955	0.142579	0.654275
3	0.394515	0.363729	0.754275
4	0.336712	0.342954	1.19554
5	0.342242	0.167242	1.01752
6	0.32445	0.175924	1.13427
7	0.392561	0.205678	0.975226
8	0.425867	0.306156	0.77143
9	0.786337	0.317196	0.736625					0.333333
	0.629912
Fig. 1H
Group	Number (n)
Sham	1	0.932013
Sham	2	0.929373
Sham	3	1.13861
D1 after cardiac I/R	1	0.739274
D1 after cardiac I/R	2	0.768317
D1 after cardiac I/R	3	0.658746
D1 after cardiac I/R	4	0.808911
D1 after cardiac I/R	5	0.626403
D4 after cardiac I/R	1	2.67168
D4 after cardiac I/R	2	3.12574
D4 after cardiac I/R	3	1.65545
D4 after cardiac I/R	4	1.38878
D4 after cardiac I/R	5	1.58152
D7 after cardiac I/R	1	1.76964
D7 after cardiac I/R	2	2.15908
D7 after cardiac I/R	3	3.01188
Fig. 1I
Group	Number
Mock	1	0.9191
Mock	2	1.0211
Mock	3	0.9701
Mock	4	1.1735
2h + Dead Cells	1	3.2039
2h + Dead Cells	2	2.6241
2h + Dead Cells	3	2.3978
2h + Dead Cells	4	3.41562
6h + Dead Cells	1	5.966
6h + Dead Cells	2	4.3614
6h + Dead Cells	3	4.32082
6h + Dead Cells	4	7.01423
24h + Dead Cells	1	1.7327
24h + Dead Cells	2	1.923
24h + Dead Cells	3	2.8595
24h + Dead Cells	4	0.92013
Fig. 1J
Group	Number
Mock	1	0.7591
Mock	2	1.2411
Mock	3	0.9306
Mock	4	1.1073
2h + Dead Cells	1	6.3029
2h + Dead Cells	2	3.8264
2h + Dead Cells	3	3.9782
2h + Dead Cells	4	2.9641
6h + Dead Cells	1	6.695
6h + Dead Cells	2	5.6414
6h + Dead Cells	3	6.7793
6h + Dead Cells	4	4.412
24h + Dead Cells	1	2.7317
24h + Dead Cells	2	2.9231
24h + Dead Cells	3	1.5896
24h + Dead Cells	4	1.4093

## Sheet: Fig. 2
Fig. 2C
Number	WT	KO
1	0.444444	0.2
2	0.333333	0.126497
3	0.6	0.263535
4	0.375	0.210828
5	0.538462	0.142857
6	0.333333	0.363636
7	0.266667	0.090909
8	0.222222	0.126497
9	0.388889	0.105414
10	0.277778	0.153846
11	0.466667	0.416666
12	0.428571	0.168663
13	0.222222	0.210828
14	0.333333	0.126497
15	0.55555	0.210828
16	0.416667	0.168663
17	0.444444	0.307692
18	0.375	0.272727
19	0.545455	0.168663
20	0.666667	0.105414
Fig. 2E
Number	WT	KO
1	16.5146	9.24348
2	14.7733	6.49559
3	11.7283	7.88803
Fig. 2G
Number	WT	KO
1	3049	2057
2	2244	2244
3	2211	1783
4	2435	1816
5	2869	2045
6	2562	1376
Fig. 2H
Number	WT	KO
1	76.1356	54.5122
2	67.3044	49.3318
3	75.7189	54.2685
4	54.6315	57.086
5	65.2192	53.9021
6	62.2314	54.3092
7	59.6315	52.3179
8	71.1073	55.5943
9	65.5106	58.4803
10	68.9786	57.1519
11	69.3024	61.6453
12	72.5122	52.9344

## Sheet: Fig. 3
Fig. 3D
Number	WTmCherry	KOmCherry
1	67	58.19
2	61.32	46.42
3	73.74	51.65
4	63.69	53.09
5	64.9	51.1
6	84.8	48.3
Fig. 3F
Number	WTmCherry	KOmCherry
1	719.92	236.23
2	687.39	270.77
3	642.68	245.07
4	803.53	321.36
Fig. 3H
Number	WTmCherry	KOmCherry
1	1231	567
2	1236	836
3	892	844
4	949	631
5	1473	445
6	1298	734

## Sheet: Fig. 4
Fig. 4B
Number	WTmCherry	KOmCherry
1	1.24254	10.8422
2	1.02075	6.3492
3	3.04254	4.98089
4	4.28016	8.25478
5	1.94553	8.33333
6	4.18016	10.1967
7	2.20493	9.70701
8	3.11284	12.8217
9	2.07523	11.2039
10	0.855383	8.21917
11	1.0204	6.9562
12	1.81818	11.1554
Fig. 4C
Number	WTmCherry	KOmCherry
1	1.00851	1.8875
2	0.973457	1.91227
3	1.07744	2.02195
4	1.17384	2.03824
5	0.829871	1.72762
6	0.936886	1.9116
Fig. 4E
Number	WTmCherry	KOmCherry
1	26.1231	53.7445
2	27.8427	58.4775
3	26.8212	42.2535
4	21.673	40.5561
5	24.6632	55.3174
6	19.9731	52.6431
7	28.4316
Fig. 4F
Number	WTmCherry	KOmCherry
1	31.7654	39.9648
2	59.8319	57.2277
3	55.4	55.2959
4	59.2	68.1
5	55.9	30
6	51.3	53.7
7	65.5
Fig. 4G
Number	WTmCherry	KOmCherry
1	0.323244	1.90285
2	0.160314	1.07148
3	0.622357	3.60556
4	1.25343	2.55634
5	0.803324	3.13445
6	0.91904	3.10524
7	1.21334

## Sheet: Fig. 5
Fig. 5B
Number	WTmCherry	KOmCherry
1	1.72	8.73
2	3.46	4.47
3	1.98	7.8
4	2.88	2.86
Fig. 5D
Number	WTmCherry	KOmCherry
1	4.91	14.51
2	9.87	11.52
3	5.05	9.86
4	5.5	7.77
Fig. 5E
Number	WTmCherry	KOmCherry
1	43.11	35.49
2	36.84	45.86
3	50.43	38.3
4	36.77	29.88
Fig. 5G
	Sham	Sham	I/R-1 Mon	I/R-1 Mon
Number (n)	WTmCherry	KOmCherry	WTmCherry	KOmCherry
1	62.5251	64.185	56.509	49.4979
2	71.2108	63.5097	58.4771	22.7204
3	64.744	58.4902	63.156	42.1708
4	66.16	64.9499	58.3638	45.1099
5		62.7837	61.0472	26.179
			52.6299	45.2867
Fig. 5H
	Sham	Sham	I/R-1 Mon	I/R-1 Mon
Number (n)	WTmCherry	KOmCherry	WTmCherry	KOmCherry
1	33.2191	36.5835	29.3649	24.8092
2	39.7444	32.2198	30.7622	10.529
3	34.9851	34.9047	25.8911	20.5785
4	35.9829	34.8539	28.049	22.0324
5		34.6405	32.1271	12.1485
			26.7387	22.4085
Fig. 5J
Number (n)	WTmCherry	KOmCherry
1	9.41818	47.3128
2	10.7589	34.3439
3	8.77309	39.0349
4	9.89184	32.5513
5	6.5625	28.1964
6	17.5924	46.7723

## Sheet: Fig. 6
Fig. 6F
	Abca1	Axl	Cd36	ItgaV	Msr1	Mertk	Mfge8
WT + Ctrl	1.14565	0.890179	1.09911	1.20637	1.09556	1.01337	1.21518
WT + Ctrl	0.946167	1.00081	1.04343	1.01057	0.9544	0.872766	0.926374
WT + Ctrl	0.922529	1.12246	0.87196	0.820268	0.956387	1.13066	0.888329
KO + Ctrl	0.572032	0.717806	0.584929	0.665572	0.406455	0.745958	0.678381
KO + Ctrl	0.756371	0.65846	0.4188	0.715323	0.763482	0.767994	0.674629
KO + Ctrl	0.798667	0.644909	0.436433	0.729595	0.682153	0.763218	0.622725
WT + GW3965	21.8062	2.00023	1.49312	1.81273	2.19949	1.75463	1.85532
WT + GW3965	15.3606	1.64794	1.56085	1.58685	2.17071	2.09822	1.67675
WT + GW3965	16.2929	1.63146	1.48641	1.59402	2.39357	1.96314	1.59512
KO + GW3965	13.414	1.4381	1.3157	1.23856	1.54292	2.35082	1.36715
KO + GW3965	14.1837	1.44961	1.35129	1.09253	1.53652	1.81211	1.34646
KO + GW3965	14.0322	1.4252	1.25339	1.36053	1.64966	1.87081	1.39568
Fig. 6G
	Ctsl	Ctsk	Ctss	Ctsh
WT + Ctrl	1.08912	1.06204	1.1855	1.08023
WT + Ctrl	0.978515	0.842842	0.935299	0.910565
WT + Ctrl	0.93833	1.11716	0.901875	1.01666
KO + Ctrl	0.355437	0.618924	0.415379	0.615928
KO + Ctrl	0.393563	0.467758	0.652025	0.731198
KO + Ctrl	0.323126	0.670744	0.640158	0.72489
WT + GW3965	1.50751	1.27928	1.65347	1.67056
WT + GW3965	1.48367	1.3107	1.59826	1.3107
WT + GW3965	1.54828	1.29041	1.47478	1.59752
KO + GW3965	0.998384	0.991602	1.33793	1.83062
KO + GW3965	0.925091	1.01666	1.22859	1.61254
KO + GW3965	1.07973	1.03335	1.17895	1.55061
Fig. 6H
	WT	KO
Ctrl	96.8399	79.6897
Ctrl	101.033	71.2902
Ctrl	104.088	81.1669
	98.3936	80.1289
	99.6451	83.1553
	WT	KO
GW3965	116.598	113.228
GW3965	119.106	121.475
GW3965	116.292	114.349
	126.779	115.638
	110.596	108.686

## Sheet: Fig. 7
Fig. 7B
	LXR⍺	Abca1	Axl	Cd36	ItgaV	Msr1	Mertk	Mfge8	Ctsl	Ctsk	Ctss	Ctsh
Ctl + IgG2a	0.924663	0.953188	0.870349	0.959707	0.917216	1.02078	0.915522	1.01419	1.00012	1.01584	0.914676	1.01232
Ctl + IgG2a	1.09885	1.01595	1.08385	1.06856	1.09759	1.00254	1.09974	1.02871	1.03574	1.01127	0.82321	1.05494
Ctl + IgG2a	0.984184	1.03264	1.06008	0.97513	0.993322	0.97716	0.993207	0.958489	0.965379	0.973442	1.32807	0.93638
Ctl + rSec	2.45888	1.58154	1.45062	1.51589	1.82113	1.51065	1.91079	2.04533	1.7031	1.623	1.60529	1.68257
Ctl + rSec	2.8481	1.47563	1.56663	1.57044	1.70981	1.4134	1.78902	2.00046	2.07292	1.57534	1.88535	1.57862
Ctl + rSec	2.353	1.85232	1.5096	1.72449	1.4528	1.65711	2.03097	2.1853	1.96043	1.5841	2.28055	1.61403
GSK2033 + IgG2a	1.05775	0.234528	0.752971	0.765867	0.611673	0.69842	0.538929	0.741405	0.798114	0.787399	0.714414	0.794526
GSK2033 + IgG2a	1.0796	0.246274	0.863739	0.707924	0.697291	0.784675	0.739779	0.849587	0.469002	0.700602	0.316951	0.685471
GSK2033 + IgG2a	1.01045	0.252846	0.707434	0.793151	0.623661	0.69528	0.82283	0.592273	0.687374	0.772532	0.538058	0.767728
GSK2033 + rSec	0.748462	0.414468	1.242	1.01689	1.19155	1.17949	1.12402	1.2443	1.26152	1.2377	1.22292	1.23257
GSK2033 + rSec	0.871456	0.450729	1.13145	0.985322	1.27618	1.23856	1.05129	0.83095	0.867639	1.24459	1.10254	1.45565
GSK2033 + rSec	0.76897	0.382713	0.998038	0.914888	1.09379	1.19886	1.17868	1.25122	1.33022	1.15442	1.27453	1.35959
Fig. 7F
	LXR⍺	Abca1	Axl	Cd36	ItgaV	Msr1	Mertk	Mfge8	Ctsl	Ctsk	Ctss	Ctsh
WT/IgG2a	1.00359	0.922423	0.963596	1.02373	0.978629	1.01045	0.896681	0.96929	1.01185	1.05129	0.996195	1.00324
WT/IgG2a	1.00568	1.05081	1.1274	0.970186	1.0149	0.935299	1.04114	0.985208	0.971644	0.914571	0.935948	0.952088
WT/IgG2a	0.990801	1.03168	0.920507	1.00684	1.00684	1.05812	1.07115	1.04717	1.01713	1.04006	1.00905	1.04693
WT/rSec	2.12825	1.56917	1.56862	1.78427	1.57826	1.77338	1.78778	1.66786	1.63075	1.71902	1.36651	1.51799
WT/rSec	1.85532	1.41128	1.40737	1.60307	1.60863	1.65634	1.69721	1.55725	1.48452	1.57802	1.20581	1.38912
WT/rSec	1.92808	1.41912	1.34957	1.62601	1.62601	1.60659	1.70902	1.42109	1.39426	1.59705	1.13485	1.311
Gitr-KO/IgG2a	0.898548	0.817902	0.772175	0.866537	0.848116	0.76897	0.820268	0.6685	0.758647	0.814037	0.648195	0.743893
Gitr-KO/IgG2a	0.781147	0.774856	0.891311	0.701169	0.713425	0.608572	0.827406	0.569394	0.70907	0.787126	0.860949	0.688089
Gitr-KO/IgG2a	0.807294	0.714002	0.802737	0.844303	0.8552	0.775931	0.887099	0.727238	0.82302	0.879446	0.762072	0.66442
Gitr-KO/rSec	1.07823	0.99516	1.03419	1.06351	0.96215	0.986233	0.881582	0.916369	0.82302	0.790955	0.807481	0.860452
Gitr-KO/rSec	1.08197	1.20372	1.1321	1.05434	1.04235	1.05373	0.995275	0.921784	0.728247	0.753232	0.81169	0.970074
Gitr-KO/rSec	1.12487	1.27279	1.19541	1.19361	1.19527	1.08561	0.99493	0.997577	0.790315	0.762425	0.916369	1.23577
Fig. 7H
	WT	Gitr-KO
IgG2a	43.6	31.5
IgG2a	47.5	38.9
IgG2a	46	36
IgG2a	44.7	33.3
	WT	Gitr-KO
rSec	56.8	29.2
rSec	62.4	37.2
rSec	59.7	36
rSec	55.3	34.1

## Sheet: Fig. 8
Fig. 8C
Number	IgG2a	rSec
1	653.5	826.6
2	647.1	757.3
3	675.2	878.5
4	711.3	829.1
5	605.2	819.1
Fig. 8E
Number	IgG2a	rSec
1	1030	1143
2	569	1909
3	892	2031
4	786	1812
5	731	1414
Fig. 8G
Number	IgG2a	rSec
1	3.5714	1.6129
2	2.7149	2.6596
3	2.4876	1
4	3.3493	1.0309
5	3.125	2.9762
6	2.5253	1.0695
7	3.6199	0.5376
8	1.4493	2.0833
9	2.4631	1.4925
10	4.2328	1.0363
11	2.5253	1.6854
12	3.4146	0.5952
Fig. 8H
Number	IgG2a	rSec
1	1.10082	0.72324
2	1.05611	0.689303
3	1.1552	0.662577
4	1.09071	0.670994
5	0.833758	0.539135
6	0.763402	0.579446
Fig. 8I
Number	IgG2a	rSec
1	0.6963	0.7056
2	1.5614	0.7235
3	0.9275	0.2677
4	1.1526	0.3405
5	0.9467	0.19158
	1.6133	0.3052
Fig. 8J
Number	IgG2a	rSec
1	2.51	1.754
2	3.637	0.634
3	1.7681	0.986
4	1.876	1.663
5	3.463	1.303
Fig. 8K
Number	IgG2a	rSec
1	5.233	4.569
2	4.972	3.523
3	7.191	3.899
4	5.816	4.633
5	7.011	3.981
Fig. 8M
Number	IgG2a	rSec
1	37.1813	15.6332
2	39.7589	12.1322
3	32.3731	8.63447
4	36.8984	12.3513
5	20.9627	7.4668
6	31.0236	23.3923
Fig. 8O
Number	IgG2a	rSec
1	23.752	35.306
2	32.4423	30.095
3	31.982	32.346
4	26.512	38.728
5	24.6825	42.383
6	32.4916	41.864

## Sheet: Fig. S2
Fig. S2B
Number	30 min	1 h	2 h
1	51.21	56.14	90.63
2	65.8	69.46	86.24
3	72.12	63.36	89.95
4	56.84	48.06	91.7
5	65.62	53.12	77.05
6	48.18	57.67	78.95
Fig. S2C
Number	Mock	(+) Dead Cells
1	39.321	121.055
2	101.114	157.637
3	78.3297	167.775
4	54.3988	192.784
5	81.1135	181.006
6	38.6416	138.187

## Sheet: Fig. S3
Fig. S3B
Number	WT	KO
1	94.33	87.14
2	91.26	93.56
3	91.31	93.74
4	90.98	94.24
Fig. S3C
Number	WT	KO
1	49.28	55.49
2	58.18	53.23
3	56.49	64.63
4	55.84	60.13
Fig. S3D
Number	WT	KO
1	12.57	14.74
2	11.82	13.35
3	11.26	10.21
4	12.2	12.04
Fig. S3E
Number	WT	KO
1	13.51	14.55
2	13.78	14.7
3	14.19	11.1
4	14.85	12.28
Fig. S3F
Number	WT	KO
1	15.4	10.99
2	9.71	12.5
3	10.75	8.4
4	9.52	9.58
Fig. S3G
Number	WT	KO
1	51.35	43.13
2	40.55	42.68
3	40.41	35.12
4	40.53	32.42

[truncated: 6 more sheets: Fig. S4, Fig. S7, Fig. S9, Fig. S10, Fig. S11, Fig. S12]
